# Supplementary material for: Evaluation of E-Learning Experience among Health and Allied Health Professions Students during the COVID-19 Pandemic in Slovenia: An Instrument Development and Validation Study
Source: Int J Environ Res Public Health. 2022 Apr 14;19(8):4777. doi: 10.3390/ijerph19084777 (PMC9026893; doi:10.3390/ijerph19084777)
Supplement: Supplementary file 1 [file ijerph-19-04777-s001.zip]

Archive with 1 entries (1 files):
- ijerph-1656126-supplementary.pdf
